# Supplementary material for: Sesquiterpene Coumarins, Chromones, and Acetophenone Derivatives with Selective Cytotoxicities from the Roots of Ferula caspica M. Bieb. (Apiaceae)
Source: Pharmaceuticals (Basel). 2024 Sep 24;17(10):1254. doi: 10.3390/ph17101254 (PMC11509956; doi:10.3390/ph17101254)
Supplement: Supplementary file 1 [file pharmaceuticals-17-01254-s001.zip]

Archive with 1 entries (1 files):
- pharmaceuticals-3193354-supplementary.pdf
